# Supplementary material for: A new carpenter ant, Camponotus parabarbatus (Hymenoptera: Formicidae) from India
Source: Biodivers Data J. 2014 Feb 18;(2):e996. doi: 10.3897/BDJ.2.e996 (PMC4030243; doi:10.3897/BDJ.2.e996)
Supplement: XML Treatment for Camponotus parabarbatus [file BDJ.2.e996-treatment1.xml]

<!DOCTYPE tp:taxon-treatment
  PUBLIC "-//TaxonX//DTD Taxonomic Treatment Publishing DTD v0 20100105//EN" "tax-treatment-NSO.dtd">
<tp:taxon-treatment xmlns:tp="http://www.plazi.org/taxpub"><tp:treatment-meta><mixed-citation publication-type="journal"><person-group><name><surname>Bharti</surname><given-names>Himender</given-names></name><name><surname>Wachkoo</surname><given-names>Aijaz Ahmad</given-names></name></person-group><article-title>A new carpenter ant, <italic><tp:taxon-name><tp:taxon-name-part taxon-name-part-type="genus">Camponotus</tp:taxon-name-part> <tp:taxon-name-part taxon-name-part-type="species">parabarbatus</tp:taxon-name-part></tp:taxon-name></italic> (<tp:taxon-name><tp:taxon-name-part taxon-name-part-type="order">Hymenoptera</tp:taxon-name-part></tp:taxon-name>: <tp:taxon-name><tp:taxon-name-part taxon-name-part-type="family">Formicidae</tp:taxon-name-part></tp:taxon-name>) from India</article-title><source>Biodivers Data J</source><day>18</day><month>2</month><year>2014</year><volume>2014</volume><issue>2</issue><pub-id pub-id-type="doi">10.3897/BDJ.2.e996</pub-id></mixed-citation></tp:treatment-meta><tp:nomenclature><tp:taxon-name>
            <tp:taxon-name-part taxon-name-part-type="genus">Camponotus</tp:taxon-name-part>
            <tp:taxon-name-part taxon-name-part-type="species">parabarbatus</tp:taxon-name-part>
            <object-id xmlns:xlink="http://www.w3.org/1999/xlink" content-type="zoobank" xlink:type="simple" object-id-type="ZooBank">urn:lsid:zoobank.org:act:2A5E348D-3C27-4194-B147-9CACF67854CF</object-id>
          </tp:taxon-name><tp:taxon-authority>Bharti &amp; Wachkoo, 2014</tp:taxon-authority><tp:taxon-status xmlns:xlink="http://www.w3.org/1999/xlink" xlink:type="simple">sp. n.</tp:taxon-status></tp:nomenclature><tp:treatment-sec sec-type="materials"><title>Materials</title><list list-type="alpha-lower" list-content="occurrences"><list-item><p><bold>Type status:</bold> <named-content xmlns:xlink="http://www.w3.org/1999/xlink" content-type="dwc:typeStatus" xlink:type="simple">Holotype</named-content>. <bold>Occurrence:</bold> recordedBy: <named-content xmlns:xlink="http://www.w3.org/1999/xlink" content-type="dwc:recordedBy" xlink:type="simple">Aijaz A. Wachkoo</named-content>; individualCount: <named-content xmlns:xlink="http://www.w3.org/1999/xlink" content-type="dwc:individualCount" xlink:type="simple">1</named-content>; sex: <named-content xmlns:xlink="http://www.w3.org/1999/xlink" content-type="dwc:sex" xlink:type="simple">worker</named-content>; <bold>Location:</bold> country: <named-content xmlns:xlink="http://www.w3.org/1999/xlink" content-type="dwc:country" xlink:type="simple">India</named-content>; stateProvince: <named-content xmlns:xlink="http://www.w3.org/1999/xlink" content-type="dwc:stateProvince" xlink:type="simple">Himachal Pradesh</named-content>; locality: <named-content xmlns:xlink="http://www.w3.org/1999/xlink" content-type="dwc:locality" xlink:type="simple">Rewalsar</named-content>; verbatimElevation: <named-content xmlns:xlink="http://www.w3.org/1999/xlink" content-type="dwc:verbatimElevation" xlink:type="simple">1360 m</named-content>; verbatimLatitude: <named-content xmlns:xlink="http://www.w3.org/1999/xlink" content-type="dwc:verbatimLatitude" xlink:type="simple">31.6345°N</named-content>; verbatimLongitude: <named-content xmlns:xlink="http://www.w3.org/1999/xlink" content-type="dwc:verbatimLongitude" xlink:type="simple">76.8343°E</named-content></p></list-item><list-item><p><bold>Type status:</bold> <named-content xmlns:xlink="http://www.w3.org/1999/xlink" content-type="dwc:typeStatus" xlink:type="simple">Paratype</named-content>. <bold>Occurrence:</bold> recordedBy: <named-content xmlns:xlink="http://www.w3.org/1999/xlink" content-type="dwc:recordedBy" xlink:type="simple">Aijaz A. Wachkoo</named-content>; individualCount: <named-content xmlns:xlink="http://www.w3.org/1999/xlink" content-type="dwc:individualCount" xlink:type="simple">5</named-content>; sex: <named-content xmlns:xlink="http://www.w3.org/1999/xlink" content-type="dwc:sex" xlink:type="simple">2 workers, 3 gynes</named-content>; <bold>Location:</bold> continent: <named-content xmlns:xlink="http://www.w3.org/1999/xlink" content-type="dwc:continent" xlink:type="simple">Asia</named-content>; country: <named-content xmlns:xlink="http://www.w3.org/1999/xlink" content-type="dwc:country" xlink:type="simple">India</named-content>; stateProvince: <named-content xmlns:xlink="http://www.w3.org/1999/xlink" content-type="dwc:stateProvince" xlink:type="simple">Himachal Pradesh</named-content>; locality: <named-content xmlns:xlink="http://www.w3.org/1999/xlink" content-type="dwc:locality" xlink:type="simple">Rewalsar</named-content>; verbatimElevation: <named-content xmlns:xlink="http://www.w3.org/1999/xlink" content-type="dwc:verbatimElevation" xlink:type="simple">1360 m</named-content>; verbatimLatitude: <named-content xmlns:xlink="http://www.w3.org/1999/xlink" content-type="dwc:verbatimLatitude" xlink:type="simple">31.6345°N</named-content>; verbatimLongitude: <named-content xmlns:xlink="http://www.w3.org/1999/xlink" content-type="dwc:verbatimLongitude" xlink:type="simple">76.8343°E</named-content></p></list-item><list-item><p><bold>Type status:</bold> <named-content xmlns:xlink="http://www.w3.org/1999/xlink" content-type="dwc:typeStatus" xlink:type="simple">Paratype</named-content>. <bold>Occurrence:</bold> recordedBy: <named-content xmlns:xlink="http://www.w3.org/1999/xlink" content-type="dwc:recordedBy" xlink:type="simple">Aijaz A. Wachkoo</named-content>; individualCount: <named-content xmlns:xlink="http://www.w3.org/1999/xlink" content-type="dwc:individualCount" xlink:type="simple">6</named-content>; sex: <named-content xmlns:xlink="http://www.w3.org/1999/xlink" content-type="dwc:sex" xlink:type="simple">workers</named-content>; <bold>Location:</bold> continent: <named-content xmlns:xlink="http://www.w3.org/1999/xlink" content-type="dwc:continent" xlink:type="simple">Asia</named-content>; country: <named-content xmlns:xlink="http://www.w3.org/1999/xlink" content-type="dwc:country" xlink:type="simple">India</named-content>; stateProvince: <named-content xmlns:xlink="http://www.w3.org/1999/xlink" content-type="dwc:stateProvince" xlink:type="simple">Uttarakhand</named-content>; verbatimElevation: <named-content xmlns:xlink="http://www.w3.org/1999/xlink" content-type="dwc:verbatimElevation" xlink:type="simple">640 m</named-content>; verbatimLatitude: <named-content xmlns:xlink="http://www.w3.org/1999/xlink" content-type="dwc:verbatimLatitude" xlink:type="simple">30.3416°N</named-content>; verbatimLongitude: <named-content xmlns:xlink="http://www.w3.org/1999/xlink" content-type="dwc:verbatimLongitude" xlink:type="simple">77.9903°E</named-content>; <bold>Record Level:</bold> institutionCode: <named-content xmlns:xlink="http://www.w3.org/1999/xlink" content-type="dwc:institutionCode" xlink:type="simple">Forest Research Institute</named-content></p></list-item><list-item><p><bold>Type status:</bold> <named-content xmlns:xlink="http://www.w3.org/1999/xlink" content-type="dwc:typeStatus" xlink:type="simple">Paratype</named-content>. <bold>Occurrence:</bold> recordedBy: <named-content xmlns:xlink="http://www.w3.org/1999/xlink" content-type="dwc:recordedBy" xlink:type="simple">Aijaz A. Wachkoo</named-content>; individualCount: <named-content xmlns:xlink="http://www.w3.org/1999/xlink" content-type="dwc:individualCount" xlink:type="simple">8</named-content>; sex: <named-content xmlns:xlink="http://www.w3.org/1999/xlink" content-type="dwc:sex" xlink:type="simple">workers</named-content>; <bold>Location:</bold> continent: <named-content xmlns:xlink="http://www.w3.org/1999/xlink" content-type="dwc:continent" xlink:type="simple">Asia</named-content>; country: <named-content xmlns:xlink="http://www.w3.org/1999/xlink" content-type="dwc:country" xlink:type="simple">India</named-content>; stateProvince: <named-content xmlns:xlink="http://www.w3.org/1999/xlink" content-type="dwc:stateProvince" xlink:type="simple">Uttarakhand</named-content>; locality: <named-content xmlns:xlink="http://www.w3.org/1999/xlink" content-type="dwc:locality" xlink:type="simple">Rajaji Forest Area</named-content>; verbatimElevation: <named-content xmlns:xlink="http://www.w3.org/1999/xlink" content-type="dwc:verbatimElevation" xlink:type="simple">660 m</named-content>; verbatimLatitude: <named-content xmlns:xlink="http://www.w3.org/1999/xlink" content-type="dwc:verbatimLatitude" xlink:type="simple">30.2483°N</named-content>; verbatimLongitude: <named-content xmlns:xlink="http://www.w3.org/1999/xlink" content-type="dwc:verbatimLongitude" xlink:type="simple">77.9878°E</named-content></p></list-item></list></tp:treatment-sec><tp:treatment-sec sec-type="Description"><title>Description</title><p><bold>Description of worker</bold> (Fig. <xref ref-type="fig" rid="F348217">1</xref>):</p><p><bold>Worker measurements:</bold> TL: 5.10–6.85, HL: 1.23–1.98, HW: 0.92–1.70, EL: 0.32–0.41, SL: 1.15–1.39, ML: 1.87–2.38, PW: 0.77–1.15, PL: 0.19–0.23, mTbL: 1.00–1.06, hTbL: 1.36–1.44, GL 1.80-2.28 (n = 11).</p><p>Head: Head subtriangular, longer than wide in major worker (HW/HL = 0.86, n = 1), with arched margins laterally, posterior margin shallowly concave (Fig. <xref ref-type="fig" rid="F348217">1</xref><xref ref-type="fig" rid="F348222">a</xref>), distinctly elongate in minor worker (HW/HL = 0.75–0.77, n = 10), subrectangular with subparallel lateral margins and convex posterior margin; frontal carinae sinuous; clypeus in full-face view with anterior margin projected beyond anterior margin of gena; anterolateral corner of clypeus forming right angle, carinate in major worker, in minor worker clypeus relatively less carinate, with anterior margin only slightly extending beyond anterior margin of gena, anterolateral corner broadly rounded; scape short (SL/HW = 0.68), fails to reach occipital margin in major worker, distinctly elongate in minor worker (SL/HW = 1.18–1.44) surpassing posterior margin by about 0.33 of its length; mandible with six teeth in minor and seven in major with seventh tooth reduced.</p><p>Mesosoma: Mesosomal outline in lateral view smoothly arched; propodeal dorsum forming obtuse angle with declivity (Fig. <xref ref-type="fig" rid="F348217">1</xref><xref ref-type="fig" rid="F348224">c</xref>); propodeum compressed laterally; propodeal spiracle round; tibia tubular.</p><p>Petiole: petiolar scale broad, dorsally convex.</p><p>Sculpture: Head microreticulate, reticulation coarser on gena; mesosoma finely reticulate, gastral reticulations even feebler, appearing gently transversally striate. Mandible and scape with scattered punctures. Entire body shiny.</p><p>Vestiture: Pilosity yellowish; head, mesosoma, and all gaster segments with dense, erect, long setae; gena, entire ventral surface of head and mandible with dense shorter erect and suberect setae; scape with short, subapressed hairs; hindtibia without row of spiny bristles on ventral margin in addition to 3–4 suberect setae at distal end near spurs; body covered with very short, appressed, white pubescence, more distinct on head and gaster.</p><p>Color: Body black, regardless of size: antenna and leg reddish brown; trochanters yellow brown.</p><p><bold>Description of Gyne</bold> (Fig. <xref ref-type="fig" rid="F348228">2</xref>):</p><p><bold>Gyne measurements:</bold> TL: 9.06–9.25, HL: 1.97–2.00, HW: 1.48–1.55, EL: 0.51–0.56, SL: 1.26–1.27, ML: 2.74–2.94, PL: 0.23–0.28, mTbL: 1.12–1.14, hTbL: 1.53–1.54; GL 4.03-4.12 (n = 3).</p><p>As in major worker, with modifications expected for caste and the following differences: head more elongate, sides relatively straight, occipital margin convex; mandible, clypeus and gena brownish. Head narrower than in conspecific major workers; mandible 7 toothed; scape barely reaches the posterior margin of head. Reticulate sculpture more pronounced on head; scutum with scattered wide, shallow punctures. Propodeum dorsum forms right angle with declivity.</p></tp:treatment-sec><tp:treatment-sec sec-type="Etymology"><title>Etymology</title><p>The species epithet <italic>parabarbatus</italic> is a compound word meaning “similar to <italic>barbatus</italic>”.</p></tp:treatment-sec><tp:treatment-sec sec-type="Distribution"><title>Distribution</title><p>This species seems to be rare in the Shivalik range of Northwest Himalaya although collected from both forested and non-forested areas of the region. Most workers were collected from vegetation while gynes and some workers were found under a large stone.</p></tp:treatment-sec><tp:treatment-sec sec-type="Notes"><title>Notes</title><p><italic><tp:taxon-name><tp:taxon-name-part taxon-name-part-type="genus">Camponotus</tp:taxon-name-part> <tp:taxon-name-part taxon-name-part-type="species">parabarbatus</tp:taxon-name-part></tp:taxon-name></italic> resembles to the <italic><tp:taxon-name><tp:taxon-name-part taxon-name-part-type="genus">Camponotus</tp:taxon-name-part> <tp:taxon-name-part taxon-name-part-type="species">barbatus</tp:taxon-name-part></tp:taxon-name></italic> distributed in Southeast Asia (<xref ref-type="bibr" rid="B347999">Bolton et al. 2007</xref>) but can be easily distinguished from the latter. The head of the major worker of <italic><tp:taxon-name><tp:taxon-name-part taxon-name-part-type="genus">Camponotus</tp:taxon-name-part> <tp:taxon-name-part taxon-name-part-type="species">parabarbatus</tp:taxon-name-part></tp:taxon-name></italic> is subtriangular with a shallowly concave posterior margin, the eyes well within the lateral cephalic margins, and the scape barely touches the posterior margin of head, while in <italic><tp:taxon-name><tp:taxon-name-part taxon-name-part-type="genus">Camponotus</tp:taxon-name-part> <tp:taxon-name-part taxon-name-part-type="species">barbatus</tp:taxon-name-part></tp:taxon-name></italic> majors the head is subrectangular with gently convex posterior margin, eyes almost touching the lateral cephalic margins, scape surpasses the posterior margin of head by about 0.25 of its length. In <italic><tp:taxon-name><tp:taxon-name-part taxon-name-part-type="genus">Camponotus</tp:taxon-name-part> <tp:taxon-name-part taxon-name-part-type="species">parabarbatus</tp:taxon-name-part></tp:taxon-name></italic> minor workers, the scape surpasses the posterior margin of head by about 0.33 of its length, whilst in <italic><tp:taxon-name><tp:taxon-name-part taxon-name-part-type="genus">Camponotus</tp:taxon-name-part> <tp:taxon-name-part taxon-name-part-type="species">barbatus</tp:taxon-name-part></tp:taxon-name></italic> the scape does so by half its length. Additionally, <italic><tp:taxon-name><tp:taxon-name-part taxon-name-part-type="genus">Camponotus</tp:taxon-name-part> <tp:taxon-name-part taxon-name-part-type="species">parabarbatus</tp:taxon-name-part></tp:taxon-name></italic> is uniformly jet-black whereas <italic><tp:taxon-name><tp:taxon-name-part taxon-name-part-type="genus">Camponotus</tp:taxon-name-part> <tp:taxon-name-part taxon-name-part-type="species">barbatus</tp:taxon-name-part></tp:taxon-name></italic> is red brown in color.</p></tp:treatment-sec><tp:treatment-sec><!--Section generated to contain objects referenced in tp:taxon-treatment.--><fig-group id="F348217" position="float" orientation="portrait"><caption><p><italic><tp:taxon-name><tp:taxon-name-part taxon-name-part-type="genus">Camponotus</tp:taxon-name-part> <tp:taxon-name-part taxon-name-part-type="species">parabarbatus</tp:taxon-name-part></tp:taxon-name></italic> Bharti &amp; Wachkoo.</p></caption><fig id="F348222" position="float" orientation="portrait"><label>Figure 1a.</label><caption><p>Major worker Head, full face view.</p></caption><graphic xmlns:xlink="http://www.w3.org/1999/xlink" xlink:href="biodiversity_data_journal-2-e996-g001_a.jpg" xlink:type="simple" position="float" orientation="portrait"/></fig><fig id="F348223" position="float" orientation="portrait"><label>Figure 1b.</label><caption><p>Major worker Body, lateral view.</p></caption><graphic xmlns:xlink="http://www.w3.org/1999/xlink" xlink:href="biodiversity_data_journal-2-e996-g001_b.jpg" xlink:type="simple" position="float" orientation="portrait"/></fig><fig id="F348224" position="float" orientation="portrait"><label>Figure 1c.</label><caption><p>Major worker Body, dorsal view.</p></caption><graphic xmlns:xlink="http://www.w3.org/1999/xlink" xlink:href="biodiversity_data_journal-2-e996-g001_c.jpg" xlink:type="simple" position="float" orientation="portrait"/></fig><fig id="F348225" position="float" orientation="portrait"><label>Figure 1d.</label><caption><p>Minor worker Head, full face view.</p></caption><graphic xmlns:xlink="http://www.w3.org/1999/xlink" xlink:href="biodiversity_data_journal-2-e996-g001_d.jpg" xlink:type="simple" position="float" orientation="portrait"/></fig><fig id="F348226" position="float" orientation="portrait"><label>Figure 1e.</label><caption><p>Minor worker Body, lateral view.</p></caption><graphic xmlns:xlink="http://www.w3.org/1999/xlink" xlink:href="biodiversity_data_journal-2-e996-g001_e.jpg" xlink:type="simple" position="float" orientation="portrait"/></fig><fig id="F348227" position="float" orientation="portrait"><label>Figure 1f.</label><caption><p>Minor worker Body, dorsal view.</p></caption><graphic xmlns:xlink="http://www.w3.org/1999/xlink" xlink:href="biodiversity_data_journal-2-e996-g001_f.jpg" xlink:type="simple" position="float" orientation="portrait"/></fig></fig-group><fig id="F348222" position="float" orientation="portrait"><label>Figure 1a.</label><caption><p>Major worker Head, full face view.</p></caption><graphic xmlns:xlink="http://www.w3.org/1999/xlink" xlink:href="biodiversity_data_journal-2-e996-g001_a.jpg" xlink:type="simple" position="float" orientation="portrait"/></fig><fig id="F348224" position="float" orientation="portrait"><label>Figure 1c.</label><caption><p>Major worker Body, dorsal view.</p></caption><graphic xmlns:xlink="http://www.w3.org/1999/xlink" xlink:href="biodiversity_data_journal-2-e996-g001_c.jpg" xlink:type="simple" position="float" orientation="portrait"/></fig><fig-group id="F348228" position="float" orientation="portrait"><caption><p><italic><tp:taxon-name><tp:taxon-name-part taxon-name-part-type="genus">Camponotus</tp:taxon-name-part> <tp:taxon-name-part taxon-name-part-type="species">parabarbatus</tp:taxon-name-part></tp:taxon-name></italic> Bharti &amp; Wachkoo.</p></caption><fig id="F348233" position="float" orientation="portrait"><label>Figure 2a.</label><caption><p>Gyne Head, full face view.</p></caption><graphic xmlns:xlink="http://www.w3.org/1999/xlink" xlink:href="biodiversity_data_journal-2-e996-g002_a.jpg" xlink:type="simple" position="float" orientation="portrait"/></fig><fig id="F348234" position="float" orientation="portrait"><label>Figure 2b.</label><caption><p>Gyne Body, lateral view.</p></caption><graphic xmlns:xlink="http://www.w3.org/1999/xlink" xlink:href="biodiversity_data_journal-2-e996-g002_b.jpg" xlink:type="simple" position="float" orientation="portrait"/></fig><fig id="F348235" position="float" orientation="portrait"><label>Figure 2c.</label><caption><p>Gyne Body, dorsal view.</p></caption><graphic xmlns:xlink="http://www.w3.org/1999/xlink" xlink:href="biodiversity_data_journal-2-e996-g002_c.jpg" xlink:type="simple" position="float" orientation="portrait"/></fig></fig-group></tp:treatment-sec><ref-list><ref id="B347999"><element-citation xmlns:xlink="http://www.w3.org/1999/xlink" publication-type="software" xlink:type="simple"><person-group person-group-type="author"><name name-style="western"><surname>Bolton</surname><given-names>B.</given-names></name><name name-style="western"><surname>Alpert</surname><given-names>G.</given-names></name><name name-style="western"><surname>Ward</surname><given-names>P. S.</given-names></name><name name-style="western"><surname>Naskrecki</surname><given-names>P.</given-names></name></person-group><year>2007</year><article-title>Bolton’s Catalogue of Ants of the World: 1758-2005 [CD-ROM]</article-title><publisher-name>Harvard University Press, Cambridge, Massachusetts</publisher-name></element-citation></ref></ref-list></tp:taxon-treatment>
